# Supplementary material for: Genome-wide bioinformatics analysis of Cellulose Synthase gene family in common bean (Phaseolus vulgaris L.) and the expression in the pod development
Source: BMC Genom Data. 2022 Jan 29;23:9. doi: 10.1186/s12863-022-01026-0 (PMC8801070; doi:10.1186/s12863-022-01026-0)
Supplement: Supplementary file 1 — Additional file 1. Supplementary data associated with this article can be found in the appendix. The information of 20 conserved motifs of Cellulose synthase genes in Phaseolus vulgaris detected by the online tool MEME. [file 12863_2022_1026_MOESM1_ESM.txt]

Supplementary Material File 1. The information of 20 conserved motifs of Cellulose synthase genes in Phaseolus vulgaris detected by the online tool MEME.

Motif 1 PRLVYVSREKRPGYQHHKKAGAMNALVRVSAVLSNAPFILNLDCDHYVNN  width =  50  sites =  39  llr = 4538  E-value = 1.2e-1490

Motif 2 VISCGYEDKTEWGKEVGWIYGSVTEDVLTGFKMHCRGWRSVYCMPKRPAF  width =  50  sites =  38  llr = 4091  E-value = 1.1e-1281

Motif 3 NTVLSILAVDYPVEKLSCYVSDDGASMLTFEALAEASEFARKWVPFCKKY  width =  50  sites =  35  llr = 3943  E-value = 4.4e-1244

Motif 4 IEEWWRNZQFWVIGGTSAHLF width =  21  sites =  38  llr = 1540  E-value = 4.8e-386

Motif 5 VACNECGFPVCRPCYEYERREGNQVCPQCKTRY width =  33  sites =  18  llr = 1432  E-value = 9.5e-383

Motif 6 CYVQFPQRFDGIDKND width =  16  sites =  39  llr = 1340  E-value = 1.2e-344

Motif 7 DINMKGLDGJQGPVYVGTGCVFRRQALYG width =  29  sites =  39  llr = 2200  E-value = 1.4e-605

Motif 8 IEPRAPEWYFSQKIDYLKDKVQPTFVKERRAMKREYEEFKV width =  41  sites =  21  llr = 2110  E-value = 1.3e-609

Motif 9 SDAINSGYQSWGPLFGKLFFSFWVIVHLYPFLKGLMGRQNRTPTIVVVWS  width =  50  sites =  21  llr = 2465  E-value = 1.5e-704 

Motif 10 INALVAKAQKVPEEGWTMQDGTPWPGNNTRDHPGMIQVFLG width =  41  sites =  15  llr = 1634  E-value = 2.3e-464

Motif 11 ICEIWFAFSWILDQFPKWFPINRETYLDRLS  width =  31  sites =  34  llr = 2021  E-value = 6.0e-532

Motif 12 APINLSDRLHQVLRWALGSVE  width =  21  sites =  36  llr = 1535  E-value = 2.7e-396

Motif 13 LPPVDIFVSTADPVKEPPLIT  width =  21  sites =  35  llr = 1567  E-value = 4.2e-417

Motif 14 SKAVREAMCFLMDPQ width =  15  sites =  39  llr = 1205  E-value = 8.7e-292

Motif 15 IJPALCLLTGKFIFPKJSNLAS width =  22  sites =  38  llr = 1293  E-value = 3.3e-256
