# Supplementary material for: Genome-wide bioinformatics analysis of Cellulose Synthase gene family in common bean (Phaseolus vulgaris L.) and the expression in the pod development
Source: BMC Genom Data. 2022 Jan 29;23:9. doi: 10.1186/s12863-022-01026-0 (PMC8801070; doi:10.1186/s12863-022-01026-0)
Supplement: Supplementary file 2 — Additional file 2 The information of cis-elements in promoter sequences of Cellulose synthase genes in Phaseolus vulgaris. [file 12863_2022_1026_MOESM2_ESM.txt]

Supplementary Material File 2. The information of cis-elements in promoter sequences of Cellulose synthase genes in Phaseolus vulgaris
#element_name	element_seq	num
CAAT-box	CAAT	856
TATA-box	TATA	847
CAAT-box	CAAAT	385
unassigned	motif_sequence	373
TATA-box	TATAA	361
TATA-box	ATATAT	288
AT~TATA-box	TATATA	275
TATA-box	TATATA	272
Unnamed__4	CTCC	252
Box 4	ATTAAT	184
TATA-box	ATTATA	175
TATA-box	TATAAA	170
CAAT-box	CCAAT	156
TATA-box	ATATAA	130
ERE	ATTTTAAA	85
TATA-box	TATATAA	77
ARE	AAACCA	71
TATA-box	TATAAAT	69
MYC	CATTTG	65
TATA-box	TATAAAA	61
TATA	TATAAAAT	55
TATA-box	TATTTAAA	54
ABRE	ACGTG	52
MYB	CAACCA	48
TATA-box	TACAAAA	46
TATA-box	TATACA	46
TCT-motif	TCTTAC	44
MYC	CATGTG	44
MYB	TAACCA	39
MYB-like sequence	TAACCA	39
AAGAA-motif	GAAAGAA	37
Unnamed__1	CGTGG	36
STRE	AGGGG	31
GT1-motif	GGTTAA	29
Myb	TAACTG	28
MYC	CAATTG	25
TATA-box	ccTATAAAaa	24
TATA-box	taTATAAAtc	24
AT~TATA-box	TATATAAA	24
AT-rich element	ATAGAAATCAA	23
TCA	TCATCTTCAT	23
W box	TTGACC	21
CGTCA-motif	CGTCA	21
as-1	TGACG	21
TATA-box	TATAAATA	21
TGACG-motif	TGACG	21
G-Box	CACGTT	19
Unnamed__6	taTAAATATct	19
LTR	CCGAAA	19
TATA-box	TACATAAA	19
ABRE3a	TACGTG	18
G-box	TACGTG	18
ABRE4	CACGTA	18
MBS	CAACTG	18
Myb	CAACTG	18
TC-rich repeats	GTTTTCTTAC	17
TATA-box	TATATTTATATTT	17
MYB	CAACAG	17
AT1-motif	AATTATTTTTTATT	17
WRE3	CCACCT	17
Myb-binding site	CAACAG	17
Myc	TCTCTTA	16
P-box	CCTTTTG	15
GCN4_motif	TGAGTCA	15
circadian	CAAAGATATC	14
GT1-motif	GGTTAAT	12
TCA-element	CCATCTTTTT	12
TGA-element	AACGAC	12
CAT-box	GCCACT	12
ERE	ATTTCATA	12
WUN-motif	AAATTTCTT	10
TATA-box	TAAAGATT	10
AE-box	AGAAACTT	10
chs-CMA2a	TCACTTGA	9
ABRE	CACGTG	9
MRE	AACCTAA	9
AE-box	AGAAACAA	9
G-box	CACGTG	9
GATA-motif	GATAGGA	9
AAGAA-motif	gGTAAAGAAA	9
G-Box	CACGTG	9
TC-rich repeats	ATTCTCTAAC	8
WUN-motif	AAATTACT	8
Unnamed__1	GAATTTAATTAA	8
G-box	CACGAC	8
TCCC-motif	TCTCCCT	8
CAAT-box	TGCCAAC	7
MYB recognition site	CCGTTG	7
GARE-motif	TCTGTTG	7
TATA-box	TATAAGAA	7
AP-1	TGAGTTAG	7
GA-motif	ATAGATAA	7
F-box	CTATTCTCATT	7
CCAAT-box	CAACGG	7
G-box	CACGTC	6
WUN-motif	TTATTACAT	6
GATA-motif	AAGATAAGATT	6
AT-rich sequence	TAAAATACT	5
WUN-motif	CAATTACAT	5
GATA-motif	AAGGATAAGG	5
AuxRR-core	GGTCCAT	4
A-box	CCGTCC	4
ATCT-motif	AATCTAATCC	4
GT1-motif	GTGTGTGAA	4
3-AF1 binding site	TAAGAGAGGAA	4
I-box	gGATAAGGTG	4
CCGTCC-box	CCGTCC	4
CCGTCC motif	CCGTCC	4
HD-Zip 1	CAAT(A/T)ATTG	4
ACE	CTAACGTATT	4
TATC-box	TATCCCA	4
WUN-motif	AAATTTCCT	4
RY-element	CATGCATG	4
Unnamed__2	AACCTAACCT	4
GATA-motif	GATAGGG	3
3-AF3 binding site	CACTATCTAAC	3
CARE	CAACTCAC	3
O2-site	GTTGACGTGA	3
WUN-motif	AAATTACTA	3
I-box	AGATAAGG	3
O2-site	GATGATGTGG	3
CTAG-motif	ACTAGCAGAA	3
DRE core	GCCGAC	2
I-box	AAGATAAGGCT	2
chs-CMA1a	TTACTTAA	2
LAMP-element	CTTTATCA	2
AC-I	(T/C)C(T/C)(C/T)ACC(T/C)ACC	2
Sp1	GGGCGG	2
MSA-like	TCCAACGGT	2
I-box	TGATAATGT	2
Box III	atCATTTTCACt	2
G-box	TAAACGTG	2
MBSI	aaaAaaC(G/C)GTTA	2
Unnamed__12	TCCACGTAGA	2
Unnamed__8	TCCACGTAGA	2
TCA-element	TCAGAAGAGG	2
Unnamed__10	TCCACGTAGA	2
Unnamed__16	GCTGCCCGTC	2
G-box	CCACGTAA	2
Unnamed__14	TCCACGTAGA	2
ABRE	TACGGTC	1
ABRE	CGTACGTGCA	1
dOCT	CACGGATC	1
O2-site	GATGA(C/T)(A/G)TG(A/G)	1
CAG-motif	GAAAGGCAGAC	1
ABRE	AACCCGG	1
ACTCATCCT sequence	ACTCATCCT	1
ABRE2	CCACGTGG	1
ACE	GACACGTATG	1
SARE	TTCGACCATCTT	1
I-box	cCATATCCAAT	1
plant_AP-2-like	CGACCAGG	1
Gap-box	CAAATGAA(A/G)A	1
HD-Zip 3	GTAAT(G/C)ATTAC	1
HMG-TATA-region	CTATAAATACATTTC	1
CARE	CAACTCCC	1
TGA-box	TGACGTAA	1
ABRE	GCCGCGTGGC	1
I-box	ccttatcct	1
Box II	TGGTAATAA	1
box S	AGCCACC	1
Box II	CCACGTGGC	1
ACA-motif	AATTACAGCCATT	1
TATA-box	tcTATAAATAgg	1
WUN-motif	TAATTACTC	1
I-box	TAGATAACC	1
G-box	ACACGTGT	1
G-box	GCCACGTGGA	1
Unnamed__1	GCCACGTGGC	1
AACA_motif	TAACAAACTCCA	1
DRE1	ACCGAGA	1
Unnamed__5	TGTAATAATATATTTATATT	1
WUN-motif	CCATTTCAA	1
O2-site	GATGACATGG	1
I-box	GTATAAGGCC	1
ABRE	GCAACGTGTC	1
CAAT-box	CCCAATTT	1
