# Supplementary material for: Genome-wide bioinformatics analysis of Cellulose Synthase gene family in common bean (Phaseolus vulgaris L.) and the expression in the pod development
Source: BMC Genom Data. 2022 Jan 29;23:9. doi: 10.1186/s12863-022-01026-0 (PMC8801070; doi:10.1186/s12863-022-01026-0)
Supplement: Supplementary file 6 — Additional file 6 The raw data of characterization of the putative Cellulose Synthase genes in Phaseolus vulgaris. [file 12863_2022_1026_MOESM6_ESM.xls]

## Sheet: #fam_id
#fam_id	gene_id	transcript_id	protein_id	alignment start	alignment end	envelope start	envelope end	hmm acc	hmm name	type	hmm start	hmm end	hmm length	bit score	E-value	significance	clan
Pv1	PHAVU_001G211000g	ESW35150	ESW35150	374	1141	374	1148	PF03552.13	Cellulose_synt	Family	1	715	722	1229.1	0	1	CL0110
Pv2	PHAVU_002G040200g	ESW29062	ESW29062	374	1134	374	1142	PF03552.13	Cellulose_synt	Family	1	713	722	1269.2	0	1	CL0110
Pv3	PHAVU_002G136300g	ESW30238	ESW30238	347	1105	347	1114	PF03552.13	Cellulose_synt	Family	1	712	722	1255.9	0	1	CL0110
Pv4	PHAVU_002G188600g	ESW30863	ESW30863	23	97	22	99	PF14569.5	zf-UDP	Domain	2	76	78	118.7	8.2e-35	1	CL0229
Pv4	PHAVU_002G188600g	ESW30863	ESW30863	290	1027	290	1030	PF03552.13	Cellulose_synt	Family	1	719	722	1357.9	0	1	CL0110
Pv5	PHAVU_002G240200g	ESW31466	ESW31466	8	61	2	71	PF14569.5	zf-UDP	Domain	10	68	78	55.5	4.4e-15	1	CL0229
Pv5	PHAVU_002G240200g	ESW31466	ESW31466	260	966	260	970	PF03552.13	Cellulose_synt	Family	1	718	722	1331	0	1	CL0110
Pv6	PHAVU_002G268200g	ESW31793	ESW31793	29	105	29	106	PF14569.5	zf-UDP	Domain	1	77	78	138.6	4.9e-41	1	CL0229
Pv6	PHAVU_002G268200g	ESW31793	ESW31793	367	1083	367	1089	PF03552.13	Cellulose_synt	Family	1	714	722	1358.2	0	1	CL0110
Pv7	PHAVU_003G023000g	ESW25288	ESW25288	231	987	231	992	PF03552.13	Cellulose_synt	Family	1	716	722	1186.8	0	1	CL0110
Pv8	PHAVU_003G154600g	ESW26862	ESW26862	27	104	27	104	PF14569.5	zf-UDP	Domain	1	78	78	136.2	2.8e-40	1	CL0229
Pv8	PHAVU_003G154600g	ESW26862	ESW26862	323	1025	323	1027	PF03552.13	Cellulose_synt	Family	1	720	722	1329	0	1	CL0110
Pv9	PHAVU_003G290600g	ESW28486	ESW28486	100	376	100	385	PF03552.13	Cellulose_synt	Family	1	293	722	252.4	9.5e-75	1	CL0110
Pv9	PHAVU_003G290600g	ESW28486	ESW28486	384	723	374	731	PF03552.13	Cellulose_synt	Family	362	701	722	180.3	6.3e-53	1	CL0110
Pv10	PHAVU_004G093300g	ESW23993	ESW23993	31	105	29	106	PF14569.5	zf-UDP	Domain	3	77	78	130.7	1.5e-38	1	CL0229
Pv10	PHAVU_004G093300g	ESW23993	ESW23993	361	1078	361	1083	PF03552.13	Cellulose_synt	Family	1	715	722	1349.8	0	1	CL0110
Pv11	PHAVU_005G001000g	ESW20606	ESW20606	376	698	371	700	PF03552.13	Cellulose_synt	Family	363	684	722	153.9	5.9e-45	1	CL0110
Pv12	PHAVU_005G010400g	ESW20737	ESW20737	28	103	27	104	PF14569.5	zf-UDP	Domain	2	77	78	121.9	8.2e-36	1	CL0229
Pv12	PHAVU_005G010400g	ESW20737	ESW20737	315	1024	315	1027	PF03552.13	Cellulose_synt	Family	1	718	722	1177.4	0	1	CL0110
Pv13	PHAVU_005G022100g	ESW20874	ESW20874	11	86	11	88	PF14569.5	zf-UDP	Domain	1	76	78	128.2	8.5e-38	1	CL0229
Pv13	PHAVU_005G022100g	ESW20874	ESW20874	347	1069	347	1071	PF03552.13	Cellulose_synt	Family	1	720	722	1385.7	0	1	CL0110
Pv14	PHAVU_005G116200g	ESW21978	ESW21978	94	380	94	388	PF03552.13	Cellulose_synt	Family	1	295	722	291.8	1.1e-86	1	CL0110
Pv14	PHAVU_005G116200g	ESW21978	ESW21978	389	737	379	741	PF03552.13	Cellulose_synt	Family	357	700	722	167.8	3.8e-49	1	CL0110
Pv15	PHAVU_005G1163000g	ESW21980	ESW21980	174	521	167	526	PF03552.13	Cellulose_synt	Family	361	707	722	178.4	2.4e-52	1	CL0110
Pv16	PHAVU_005G1164000g	ESW21982	ESW21982	175	518	166	520	PF03552.13	Cellulose_synt	Family	360	698	722	172.7	1.2e-50	1	CL0110
Pv17	PHAVU_005G116500g	ESW21983	ESW21983	279	635	272	651	PF03552.13	Cellulose_synt	Family	353	702	722	183.1	8.6e-54	1	CL0110
Pv17	PHAVU_005G116500g	ESW21983	ESW21983	723	1015	723	1029	PF03552.13	Cellulose_synt	Family	1	303	722	274.4	2.1e-81	1	CL0110
Pv17	PHAVU_005G116500g	ESW21983	ESW21983	1026	1367	1008	1370	PF03552.13	Cellulose_synt	Family	363	700	722	185.3	1.9e-54	1	CL0110
Pv18	PHAVU_005G116700g	ESW21985	ESW21985	93	386	93	400	PF03552.13	Cellulose_synt	Family	1	302	722	294.8	1.4e-87	1	CL0110
Pv18	PHAVU_005G116700g	ESW21985	ESW21985	396	721	391	745	PF03552.13	Cellulose_synt	Family	359	682	722	191.8	2e-56	1	CL0110
Pv20	PHAVU_006G058400g	ESW18648	ESW18648	99	396	99	421	PF03552.13	Cellulose_synt	Family	1	298	722	301.6	1.3e-89	1	CL0110
Pv20	PHAVU_006G058400g	ESW18648	ESW18648	406	737	400	738	PF03552.13	Cellulose_synt	Family	383	707	722	143.2	1e-41	1	CL0110
Pv21	PHAVU_006G0586001g	ESW18650	ESW18650	204	525	194	528	PF03552.13	Cellulose_synt	Family	391	705	722	142	2.4e-41	1	CL0110
Pv22	PHAVU_006G058700g	ESW18652	ESW18652	100	400	100	418	PF03552.13	Cellulose_synt	Family	1	298	722	298	1.5e-88	1	CL0110
Pv22	PHAVU_006G058700g	ESW18652	ESW18652	418	733	404	741	PF03552.13	Cellulose_synt	Family	392	701	722	153.4	8.6e-45	1	CL0110
Pv23	PHAVU_007G081700g	ESW15552	ESW15552	32	105	29	106	PF14569.5	zf-UDP	Domain	4	77	78	136.6	2.1e-40	1	CL0229
Pv23	PHAVU_007G081700g	ESW15552	ESW15552	366	1082	366	1087	PF03552.13	Cellulose_synt	Family	1	715	722	1348.7	0	1	CL0110
Pv24	PHAVU_007G130400g	ESW16113	ESW16113	99	381	99	391	PF03552.13	Cellulose_synt	Family	1	293	722	259.3	7.6e-77	1	CL0110
Pv24	PHAVU_007G130400g	ESW16113	ESW16113	387	730	381	739	PF03552.13	Cellulose_synt	Family	361	700	722	180.1	7e-53	1	CL0110
Pv25	PHAVU_007G190300g	ESW16855	ESW16855	175	877	175	879	PF03552.13	Cellulose_synt	Family	1	719	722	1232.1	0	1	CL0110
Pv26	PHAVU_008G193000g	ESW13403	ESW13403	719	1114	715	1121	PF03552.13	Cellulose_synt	Family	334	711	722	638.2	1.9e-191	1	CL0110
Pv27	PHAVU_008G279600g	ESW14419	ESW14419	113	403	113	424	PF03552.13	Cellulose_synt	Family	1	290	722	296.7	3.7e-88	1	CL0110
Pv27	PHAVU_008G279600g	ESW14419	ESW14419	429	743	414	748	PF03552.13	Cellulose_synt	Family	394	703	722	148.3	3e-43	1	CL0110
Pv28	PHAVU_008G279700g	ESW14423	ESW14423	99	394	99	421	PF03552.13	Cellulose_synt	Family	1	295	722	299.1	7.3e-89	1	CL0110
Pv28	PHAVU_008G279700g	ESW14423	ESW14423	416	727	402	732	PF03552.13	Cellulose_synt	Family	393	699	722	148.7	2.2e-43	1	CL0110
Pv29	PHAVU_008G279800g	ESW14424	ESW14424	110	405	110	414	PF03552.13	Cellulose_synt	Family	1	295	722	291.9	1.1e-86	1	CL0110
Pv29	PHAVU_008G279800g	ESW14424	ESW14424	424	739	410	744	PF03552.13	Cellulose_synt	Family	393	703	722	149.1	1.7e-43	1	CL0110
Pv30	PHAVU_009G090100g	ESW08974	ESW08974	5	60	1	69	PF14569.5	zf-UDP	Domain	7	62	78	60.6	1.1e-16	1	CL0229
Pv30	PHAVU_009G090100g	ESW08974	ESW08974	249	959	249	962	PF03552.13	Cellulose_synt	Family	1	719	722	1332.6	0	1	CL0110
Pv31	PHAVU_009G094200g	ESW09029	ESW09029	30	106	30	107	PF14569.5	zf-UDP	Domain	1	77	78	150.2	1.2e-44	1	CL0229
Pv31	PHAVU_009G094200g	ESW09029	ESW09029	358	1073	358	1079	PF03552.13	Cellulose_synt	Family	1	715	722	1358.1	0	1	CL0110
Pv32	PHAVU_009G205100g	ESW10389	ESW10389	27	104	27	104	PF14569.5	zf-UDP	Domain	1	78	78	140.9	9.4e-42	1	CL0229
Pv32	PHAVU_009G205100g	ESW10389	ESW10389	332	1035	332	1037	PF03552.13	Cellulose_synt	Family	1	720	722	1333.8	0	1	CL0110
Pv33	PHAVU_009G205200g	ESW10390	ESW10390	27	104	27	104	PF14569.5	zf-UDP	Domain	1	78	78	137.2	1.3e-40	1	CL0229
Pv33	PHAVU_009G205200g	ESW10390	ESW10390	281	579	281	589	PF03552.13	Cellulose_synt	Family	1	304	722	523.1	1.2e-156	1	CL0110
Pv33	PHAVU_009G205200g	ESW10390	ESW10390	588	968	571	970	PF03552.13	Cellulose_synt	Family	342	720	722	536.9	8.2e-161	1	CL0110
Pv34	PHAVU_009G2260000g	ESW10637	ESW10637	175	503	165	505	PF03552.13	Cellulose_synt	Family	359	684	722	145.7	1.8e-42	1	CL0110
Pv35	PHAVU_009G242700g	ESW10843	ESW10843	27	100	26	103	PF14569.5	zf-UDP	Domain	2	75	78	126.9	2.3e-37	1	CL0229
Pv35	PHAVU_009G242700g	ESW10843	ESW10843	304	1041	304	1044	PF03552.13	Cellulose_synt	Family	1	719	722	1350.2	0	1	CL0110
Pv36	PHAVU_011G020100g	ESW03517	ESW03517	380	1139	380	1146	PF03552.13	Cellulose_synt	Family	1	714	722	1278.1	0	1	CL0110
Pv37	PHAVU_011G101500g	ESW04516	ESW04516	93	382	93	387	PF03552.13	Cellulose_synt	Family	1	298	722	289.6	5.2e-86	1	CL0110
Pv38	PHAVU_011G211500g	ESW05813	ESW05813	10	86	10	87	PF14569.5	zf-UDP	Domain	1	77	78	128.2	8.7e-38	1	CL0229
Pv38	PHAVU_011G211500g	ESW05813	ESW05813	347	1067	347	1069	PF03552.13	Cellulose_synt	Family	1	719	722	1380.6	0	1	CL0110
Pv39	PHAVU_L008300g	ESW35878	ESW35878	8	303	8	330	PF03552.13	Cellulose_synt	Family	1	295	722	303	4.7e-90	1	CL0110
Pv39	PHAVU_L008300g	ESW35878	ESW35878	330	641	313	647	PF03552.13	Cellulose_synt	Family	398	704	722	150.2	8e-44	1	CL0110
Pv40	PHAVU_L009400g	ESW35864	ESW35864	94	383	94	392	PF03552.13	Cellulose_synt	Family	1	298	722	300.8	2.1e-89	1	CL0110

## Sheet: protparam_stat
Gene_name	Amino acid no.	Molecular weight(Da)	Isoelectric points	Aliphatic index	GRAVY
PHAVU_001G211000g	1149	127992	8.49	82.06	-0.208
PHAVU_002G040200g	1144	127999	7.06	82.34	-0.211
PHAVU_002G136300g	1117	125646	6.11	82.24	-0.247
PHAVU_002G188600g	1034	117584	8.18	82.29	-0.213
PHAVU_002G240200g	976	110236	5.89	84.07	-0.121
PHAVU_002G268200g	1097	123785	6.66	83.86	-0.239
PHAVU_003G023000g	992	111961	8.65	81.27	-0.226
PHAVU_003G154600g	1031	116536	6.09	79.9	-0.245
PHAVU_003G290600g	734	84006.7	7.23	97.47	0.089
PHAVU_004G093300g	1089	123075	6.76	86.65	-0.155
PHAVU_005G001000g	700	79831.8	8.04	89.93	0.033
PHAVU_005G010400g	1033	117479	6.23	84.69	-0.191
PHAVU_005G022100g	1075	120034	6.94	85.61	-0.185
PHAVU_005G116200g	743	84181.6	8.38	91.17	0.078
PHAVU_005G1163000g	528	58607.1	7.55	93.24	0.22
PHAVU_005G1164000g	520	57674.8	6.18	94.87	0.252
PHAVU_005G116500g	1374	155532	9	96.12	0.037
PHAVU_005G116700g	750	85099.4	7.5	90.47	0.005
PHAVU_006G058400g	738	84196.8	8.22	91.03	0.017
PHAVU_006G0586001g	528	60056.7	8.08	89.75	0.029
PHAVU_006G058700g	752	86312.4	7.14	85.72	-0.101
PHAVU_007G081700g	1093	123206	6.39	89	-0.15
PHAVU_007G130400g	741	84593.1	5.94	96.94	0.052
PHAVU_007G190300g	884	100646	6.26	90.74	-0.052
PHAVU_008G193000g	1128	125932	5.89	78.65	-0.221
PHAVU_008G279600g	748	85229.5	8.68	88.74	-0.052
PHAVU_008G279700g	1006	114637	8.54	85.37	-0.093
PHAVU_008G279800g	744	85290.6	8.41	85.94	-0.068
PHAVU_009G090100g	968	109223	6.33	86.42	-0.067
PHAVU_009G094200g	1084	122270	6.35	83.25	-0.258
PHAVU_009G205100g	1041	117486	6.31	80.25	-0.233
PHAVU_009G205200g	974	109370	5.97	91.15	-0.132
PHAVU_009G2260000g	505	57280.9	9.05	92.65	0.08
PHAVU_009G242700g	1048	118883	7.95	80.82	-0.245
PHAVU_011G020100g	1148	128960	7.04	82.45	-0.225
PHAVU_011G101500g	746	84596.2	8.42	91.77	0.028
PHAVU_011G211500g	1074	120143	6.68	86.41	-0.17
PHAVU_L008300g	648	72876.8	6.63	90.51	-0.005
PHAVU_L009400g	467	53343.3	5.62	91.82	-0.058

## Sheet: subcelluar.loc.stat
#Seq_id	Location	Length	Score
PHAVU_001G211000g	Membrane bound Golgi	1149	5.9
PHAVU_002G040200g	Membrane bound Golgi	1144	5.4
PHAVU_002G136300g	Membrane bound Golgi	1117	6
PHAVU_002G188600g	Plasma membrane	1034	5.6
PHAVU_002G240200g	Plasma membrane	976	6.2
PHAVU_002G268200g	Plasma membrane	1097	6.1
PHAVU_003G023000g	Membrane bound Golgi	992	5.8
PHAVU_003G154600g	Plasma membrane	1031	6
PHAVU_003G290600g	Plasma membrane	734	5
PHAVU_004G093300g	Plasma membrane	1089	6.1
PHAVU_005G001000g	Plasma membrane	700	5.2
PHAVU_005G010400g	Plasma membrane	1033	6.4
PHAVU_005G022100g	Plasma membrane	1075	5.8
PHAVU_005G116200g	Membrane bound Golgi	743	4.9
PHAVU_005G1163000g	Plasma membrane	528	4.6
PHAVU_005G1164000g	Plasma membrane	520	4.6
PHAVU_005G116500g	Extracellular (Secreted)	1374	3
PHAVU_005G116700g	Membrane bound Golgi	750	5
PHAVU_006G058400g	Membrane bound Golgi	738	5.4
PHAVU_006G0586001g	Membrane bound Golgi	528	4.8
PHAVU_006G058700g	Membrane bound Golgi	752	5.3
PHAVU_007G081700g	Plasma membrane	1093	6
PHAVU_007G130400g	Plasma membrane	741	5
PHAVU_007G190300g	Plasma membrane	884	5.2
PHAVU_008G193000g	Membrane bound Golgi	1128	6.1
PHAVU_008G279600g	Membrane bound Golgi	748	8.4
PHAVU_008G279700g	Membrane bound Golgi	1006	8.7
PHAVU_008G279800g	Membrane bound Golgi	744	5.9
PHAVU_009G090100g	Plasma membrane	968	5.5
PHAVU_009G094200g	Plasma membrane	1084	5.9
PHAVU_009G205100g	Plasma membrane	1041	6
PHAVU_009G205200g	Plasma membrane	974	6
PHAVU_009G2260000g	Plasma membrane	505	5.2
PHAVU_009G242700g	Plasma membrane	1048	5.8
PHAVU_011G020100g	Membrane bound Golgi	1148	6.1
PHAVU_011G101500g	Membrane bound Golgi	746	5.2
PHAVU_011G211500g	Plasma membrane	1074	5.9
PHAVU_L008300g	Membrane bound Golgi	648	5
PHAVU_L009400g	Plasma membrane	467	4.8

## Sheet:  tmhmm.predict
/share/nas6/zhouxy/biosoft/tmhmm/current/bin
# PHAVU_001G211000g Length: 1149
# PHAVU_001G211000g Number of predicted TMHs: 6
# PHAVU_001G211000g Exp number of AAs in TMHs: 157.39653
# PHAVU_001G211000g Exp number, first 60 AAs: 0.00054
# PHAVU_001G211000g Total prob of N-in: 0.08111
PHAVU_001G211000g	TMHMM2.0	outside	1 925
PHAVU_001G211000g	TMHMM2.0	TMhelix	926 948
PHAVU_001G211000g	TMHMM2.0	inside	949 954
PHAVU_001G211000g	TMHMM2.0	TMhelix	955 977
PHAVU_001G211000g	TMHMM2.0	outside	978 996
PHAVU_001G211000g	TMHMM2.0	TMhelix	997 1019
PHAVU_001G211000g	TMHMM2.0	inside	1020 1046
PHAVU_001G211000g	TMHMM2.0	TMhelix	1047 1069
PHAVU_001G211000g	TMHMM2.0	outside	1070 1078
PHAVU_001G211000g	TMHMM2.0	TMhelix	1079 1101
PHAVU_001G211000g	TMHMM2.0	inside	1102 1113
PHAVU_001G211000g	TMHMM2.0	TMhelix	1114 1133
PHAVU_001G211000g	TMHMM2.0	outside	1134 1149
# PHAVU_002G040200g Length: 1144
# PHAVU_002G040200g Number of predicted TMHs: 8
# PHAVU_002G040200g Exp number of AAs in TMHs: 170.06968
# PHAVU_002G040200g Exp number, first 60 AAs: 0
# PHAVU_002G040200g Total prob of N-in: 0.02707
PHAVU_002G040200g	TMHMM2.0	outside	1 285
PHAVU_002G040200g	TMHMM2.0	TMhelix	286 308
PHAVU_002G040200g	TMHMM2.0	inside	309 314
PHAVU_002G040200g	TMHMM2.0	TMhelix	315 334
PHAVU_002G040200g	TMHMM2.0	outside	335 920
PHAVU_002G040200g	TMHMM2.0	TMhelix	921 943
PHAVU_002G040200g	TMHMM2.0	inside	944 955
PHAVU_002G040200g	TMHMM2.0	TMhelix	956 975
PHAVU_002G040200g	TMHMM2.0	outside	976 989
PHAVU_002G040200g	TMHMM2.0	TMhelix	990 1012
PHAVU_002G040200g	TMHMM2.0	inside	1013 1041
PHAVU_002G040200g	TMHMM2.0	TMhelix	1042 1064
PHAVU_002G040200g	TMHMM2.0	outside	1065 1073
PHAVU_002G040200g	TMHMM2.0	TMhelix	1074 1096
PHAVU_002G040200g	TMHMM2.0	inside	1097 1108
PHAVU_002G040200g	TMHMM2.0	TMhelix	1109 1128
PHAVU_002G040200g	TMHMM2.0	outside	1129 1144
# PHAVU_002G136300g Length: 1117
# PHAVU_002G136300g Number of predicted TMHs: 8
# PHAVU_002G136300g Exp number of AAs in TMHs: 169.40596
# PHAVU_002G136300g Exp number, first 60 AAs: 0
# PHAVU_002G136300g Total prob of N-in: 0.00374
PHAVU_002G136300g	TMHMM2.0	outside	1 254
PHAVU_002G136300g	TMHMM2.0	TMhelix	255 277
PHAVU_002G136300g	TMHMM2.0	inside	278 288
PHAVU_002G136300g	TMHMM2.0	TMhelix	289 308
PHAVU_002G136300g	TMHMM2.0	outside	309 892
PHAVU_002G136300g	TMHMM2.0	TMhelix	893 915
PHAVU_002G136300g	TMHMM2.0	inside	916 927
PHAVU_002G136300g	TMHMM2.0	TMhelix	928 947
PHAVU_002G136300g	TMHMM2.0	outside	948 961
PHAVU_002G136300g	TMHMM2.0	TMhelix	962 981
PHAVU_002G136300g	TMHMM2.0	inside	982 1013
PHAVU_002G136300g	TMHMM2.0	TMhelix	1014 1036
PHAVU_002G136300g	TMHMM2.0	outside	1037 1045
PHAVU_002G136300g	TMHMM2.0	TMhelix	1046 1068
PHAVU_002G136300g	TMHMM2.0	inside	1069 1080
PHAVU_002G136300g	TMHMM2.0	TMhelix	1081 1100
PHAVU_002G136300g	TMHMM2.0	outside	1101 1117
# PHAVU_002G188600g Length: 1034
# PHAVU_002G188600g Number of predicted TMHs: 8
# PHAVU_002G188600g Exp number of AAs in TMHs: 170.75775
# PHAVU_002G188600g Exp number, first 60 AAs: 0
# PHAVU_002G188600g Total prob of N-in: 0.01908
PHAVU_002G188600g	TMHMM2.0	outside	1 212
PHAVU_002G188600g	TMHMM2.0	TMhelix	213 230
PHAVU_002G188600g	TMHMM2.0	inside	231 236
PHAVU_002G188600g	TMHMM2.0	TMhelix	237 256
PHAVU_002G188600g	TMHMM2.0	outside	257 810
PHAVU_002G188600g	TMHMM2.0	TMhelix	811 833
PHAVU_002G188600g	TMHMM2.0	inside	834 844
PHAVU_002G188600g	TMHMM2.0	TMhelix	845 867
PHAVU_002G188600g	TMHMM2.0	outside	868 881
PHAVU_002G188600g	TMHMM2.0	TMhelix	882 904
PHAVU_002G188600g	TMHMM2.0	inside	905 923
PHAVU_002G188600g	TMHMM2.0	TMhelix	924 946
PHAVU_002G188600g	TMHMM2.0	outside	947 960
PHAVU_002G188600g	TMHMM2.0	TMhelix	961 983
PHAVU_002G188600g	TMHMM2.0	inside	984 995
PHAVU_002G188600g	TMHMM2.0	TMhelix	996 1015
PHAVU_002G188600g	TMHMM2.0	outside	1016 1034
# PHAVU_002G240200g Length: 976
# PHAVU_002G240200g Number of predicted TMHs: 6
# PHAVU_002G240200g Exp number of AAs in TMHs: 167.66675
# PHAVU_002G240200g Exp number, first 60 AAs: 0
# PHAVU_002G240200g Total prob of N-in: 0.03311
PHAVU_002G240200g	TMHMM2.0	outside	1 750
PHAVU_002G240200g	TMHMM2.0	TMhelix	751 773
PHAVU_002G240200g	TMHMM2.0	inside	774 784
PHAVU_002G240200g	TMHMM2.0	TMhelix	785 807
PHAVU_002G240200g	TMHMM2.0	outside	808 821
PHAVU_002G240200g	TMHMM2.0	TMhelix	822 844
PHAVU_002G240200g	TMHMM2.0	inside	845 868
PHAVU_002G240200g	TMHMM2.0	TMhelix	869 891
PHAVU_002G240200g	TMHMM2.0	outside	892 900
PHAVU_002G240200g	TMHMM2.0	TMhelix	901 923
PHAVU_002G240200g	TMHMM2.0	inside	924 935
PHAVU_002G240200g	TMHMM2.0	TMhelix	936 953
PHAVU_002G240200g	TMHMM2.0	outside	954 976
# PHAVU_002G268200g Length: 1097
# PHAVU_002G268200g Number of predicted TMHs: 6
# PHAVU_002G268200g Exp number of AAs in TMHs: 163.86623
# PHAVU_002G268200g Exp number, first 60 AAs: 0
# PHAVU_002G268200g Total prob of N-in: 0.01401
PHAVU_002G268200g	TMHMM2.0	outside	1 871
PHAVU_002G268200g	TMHMM2.0	TMhelix	872 894
PHAVU_002G268200g	TMHMM2.0	inside	895 905
PHAVU_002G268200g	TMHMM2.0	TMhelix	906 928
PHAVU_002G268200g	TMHMM2.0	outside	929 942
PHAVU_002G268200g	TMHMM2.0	TMhelix	943 965
PHAVU_002G268200g	TMHMM2.0	inside	966 989
PHAVU_002G268200g	TMHMM2.0	TMhelix	990 1012
PHAVU_002G268200g	TMHMM2.0	outside	1013 1021
PHAVU_002G268200g	TMHMM2.0	TMhelix	1022 1044
PHAVU_002G268200g	TMHMM2.0	inside	1045 1056
PHAVU_002G268200g	TMHMM2.0	TMhelix	1057 1076
PHAVU_002G268200g	TMHMM2.0	outside	1077 1097
# PHAVU_003G023000g Length: 992
# PHAVU_003G023000g Number of predicted TMHs: 8
# PHAVU_003G023000g Exp number of AAs in TMHs: 163.46217
# PHAVU_003G023000g Exp number, first 60 AAs: 0
# PHAVU_003G023000g Total prob of N-in: 0.69377
PHAVU_003G023000g	TMHMM2.0	outside	1 142
PHAVU_003G023000g	TMHMM2.0	TMhelix	143 165
PHAVU_003G023000g	TMHMM2.0	inside	166 171
PHAVU_003G023000g	TMHMM2.0	TMhelix	172 194
PHAVU_003G023000g	TMHMM2.0	outside	195 771
PHAVU_003G023000g	TMHMM2.0	TMhelix	772 794
PHAVU_003G023000g	TMHMM2.0	inside	795 800
PHAVU_003G023000g	TMHMM2.0	TMhelix	801 823
PHAVU_003G023000g	TMHMM2.0	outside	824 842
PHAVU_003G023000g	TMHMM2.0	TMhelix	843 865
PHAVU_003G023000g	TMHMM2.0	inside	866 891
PHAVU_003G023000g	TMHMM2.0	TMhelix	892 914
PHAVU_003G023000g	TMHMM2.0	outside	915 928
PHAVU_003G023000g	TMHMM2.0	TMhelix	929 946
PHAVU_003G023000g	TMHMM2.0	inside	947 958
PHAVU_003G023000g	TMHMM2.0	TMhelix	959 978
PHAVU_003G023000g	TMHMM2.0	outside	979 992
# PHAVU_003G154600g Length: 1031
# PHAVU_003G154600g Number of predicted TMHs: 6
# PHAVU_003G154600g Exp number of AAs in TMHs: 163.32729
# PHAVU_003G154600g Exp number, first 60 AAs: 0
# PHAVU_003G154600g Total prob of N-in: 0.02118
PHAVU_003G154600g	TMHMM2.0	outside	1 807
PHAVU_003G154600g	TMHMM2.0	TMhelix	808 830
PHAVU_003G154600g	TMHMM2.0	inside	831 841
PHAVU_003G154600g	TMHMM2.0	TMhelix	842 864
PHAVU_003G154600g	TMHMM2.0	outside	865 878
PHAVU_003G154600g	TMHMM2.0	TMhelix	879 901
PHAVU_003G154600g	TMHMM2.0	inside	902 925
PHAVU_003G154600g	TMHMM2.0	TMhelix	926 948
PHAVU_003G154600g	TMHMM2.0	outside	949 957
PHAVU_003G154600g	TMHMM2.0	TMhelix	958 980
PHAVU_003G154600g	TMHMM2.0	inside	981 992
PHAVU_003G154600g	TMHMM2.0	TMhelix	993 1012
PHAVU_003G154600g	TMHMM2.0	outside	1013 1031
# PHAVU_003G290600g Length: 734
# PHAVU_003G290600g Number of predicted TMHs: 7
# PHAVU_003G290600g Exp number of AAs in TMHs: 148.14095
# PHAVU_003G290600g Exp number, first 60 AAs: 29.32053
# PHAVU_003G290600g Total prob of N-in: 0.25620
# PHAVU_003G290600g POSSIBLE N-term signal sequence
PHAVU_003G290600g	TMHMM2.0	inside	1 16
PHAVU_003G290600g	TMHMM2.0	TMhelix	17 39
PHAVU_003G290600g	TMHMM2.0	outside	40 53
PHAVU_003G290600g	TMHMM2.0	TMhelix	54 73
PHAVU_003G290600g	TMHMM2.0	inside	74 515
PHAVU_003G290600g	TMHMM2.0	TMhelix	516 538
PHAVU_003G290600g	TMHMM2.0	outside	539 552
PHAVU_003G290600g	TMHMM2.0	TMhelix	553 570
PHAVU_003G290600g	TMHMM2.0	inside	571 644
PHAVU_003G290600g	TMHMM2.0	TMhelix	645 667
PHAVU_003G290600g	TMHMM2.0	outside	668 679
PHAVU_003G290600g	TMHMM2.0	TMhelix	680 702
PHAVU_003G290600g	TMHMM2.0	inside	703 708
PHAVU_003G290600g	TMHMM2.0	TMhelix	709 731
PHAVU_003G290600g	TMHMM2.0	outside	732 734
# PHAVU_004G093300g Length: 1089
# PHAVU_004G093300g Number of predicted TMHs: 8
# PHAVU_004G093300g Exp number of AAs in TMHs: 169.59528
# PHAVU_004G093300g Exp number, first 60 AAs: 0
# PHAVU_004G093300g Total prob of N-in: 0.01334
PHAVU_004G093300g	TMHMM2.0	outside	1 283
PHAVU_004G093300g	TMHMM2.0	TMhelix	284 301
PHAVU_004G093300g	TMHMM2.0	inside	302 307
PHAVU_004G093300g	TMHMM2.0	TMhelix	308 327
PHAVU_004G093300g	TMHMM2.0	outside	328 865
PHAVU_004G093300g	TMHMM2.0	TMhelix	866 888
PHAVU_004G093300g	TMHMM2.0	inside	889 899
PHAVU_004G093300g	TMHMM2.0	TMhelix	900 922
PHAVU_004G093300g	TMHMM2.0	outside	923 936
PHAVU_004G093300g	TMHMM2.0	TMhelix	937 959
PHAVU_004G093300g	TMHMM2.0	inside	960 983
PHAVU_004G093300g	TMHMM2.0	TMhelix	984 1006
PHAVU_004G093300g	TMHMM2.0	outside	1007 1015
PHAVU_004G093300g	TMHMM2.0	TMhelix	1016 1038
PHAVU_004G093300g	TMHMM2.0	inside	1039 1050
PHAVU_004G093300g	TMHMM2.0	TMhelix	1051 1070
PHAVU_004G093300g	TMHMM2.0	outside	1071 1089
# PHAVU_005G001000g Length: 700
# PHAVU_005G001000g Number of predicted TMHs: 5
# PHAVU_005G001000g Exp number of AAs in TMHs: 133.2848
# PHAVU_005G001000g Exp number, first 60 AAs: 31.26141
# PHAVU_005G001000g Total prob of N-in: 0.92044
# PHAVU_005G001000g POSSIBLE N-term signal sequence
PHAVU_005G001000g	TMHMM2.0	inside	1 19
PHAVU_005G001000g	TMHMM2.0	TMhelix	20 42
PHAVU_005G001000g	TMHMM2.0	outside	43 51
PHAVU_005G001000g	TMHMM2.0	TMhelix	52 69
PHAVU_005G001000g	TMHMM2.0	inside	70 509
PHAVU_005G001000g	TMHMM2.0	TMhelix	510 532
PHAVU_005G001000g	TMHMM2.0	outside	533 636
PHAVU_005G001000g	TMHMM2.0	TMhelix	637 659
PHAVU_005G001000g	TMHMM2.0	inside	660 671
PHAVU_005G001000g	TMHMM2.0	TMhelix	672 694
PHAVU_005G001000g	TMHMM2.0	outside	695 700
# PHAVU_005G010400g Length: 1033
# PHAVU_005G010400g Number of predicted TMHs: 8
# PHAVU_005G010400g Exp number of AAs in TMHs: 168.31772
# PHAVU_005G010400g Exp number, first 60 AAs: 0.00036
# PHAVU_005G010400g Total prob of N-in: 0.00624
PHAVU_005G010400g	TMHMM2.0	outside	1 239
PHAVU_005G010400g	TMHMM2.0	TMhelix	240 257
PHAVU_005G010400g	TMHMM2.0	inside	258 263
PHAVU_005G010400g	TMHMM2.0	TMhelix	264 283
PHAVU_005G010400g	TMHMM2.0	outside	284 808
PHAVU_005G010400g	TMHMM2.0	TMhelix	809 831
PHAVU_005G010400g	TMHMM2.0	inside	832 842
PHAVU_005G010400g	TMHMM2.0	TMhelix	843 865
PHAVU_005G010400g	TMHMM2.0	outside	866 879
PHAVU_005G010400g	TMHMM2.0	TMhelix	880 902
PHAVU_005G010400g	TMHMM2.0	inside	903 926
PHAVU_005G010400g	TMHMM2.0	TMhelix	927 949
PHAVU_005G010400g	TMHMM2.0	outside	950 958
PHAVU_005G010400g	TMHMM2.0	TMhelix	959 981
PHAVU_005G010400g	TMHMM2.0	inside	982 993
PHAVU_005G010400g	TMHMM2.0	TMhelix	994 1011
PHAVU_005G010400g	TMHMM2.0	outside	1012 1033
# PHAVU_005G022100g Length: 1075
# PHAVU_005G022100g Number of predicted TMHs: 6
# PHAVU_005G022100g Exp number of AAs in TMHs: 165.44557
# PHAVU_005G022100g Exp number, first 60 AAs: 0.00051
# PHAVU_005G022100g Total prob of N-in: 0.02774
PHAVU_005G022100g	TMHMM2.0	outside	1 850
PHAVU_005G022100g	TMHMM2.0	TMhelix	851 873
PHAVU_005G022100g	TMHMM2.0	inside	874 884
PHAVU_005G022100g	TMHMM2.0	TMhelix	885 907
PHAVU_005G022100g	TMHMM2.0	outside	908 921
PHAVU_005G022100g	TMHMM2.0	TMhelix	922 944
PHAVU_005G022100g	TMHMM2.0	inside	945 969
PHAVU_005G022100g	TMHMM2.0	TMhelix	970 992
PHAVU_005G022100g	TMHMM2.0	outside	993 1001
PHAVU_005G022100g	TMHMM2.0	TMhelix	1002 1024
PHAVU_005G022100g	TMHMM2.0	inside	1025 1036
PHAVU_005G022100g	TMHMM2.0	TMhelix	1037 1056
PHAVU_005G022100g	TMHMM2.0	outside	1057 1075
# PHAVU_005G116200g Length: 743
# PHAVU_005G116200g Number of predicted TMHs: 9
# PHAVU_005G116200g Exp number of AAs in TMHs: 190.57709
# PHAVU_005G116200g Exp number, first 60 AAs: 33.41505
# PHAVU_005G116200g Total prob of N-in: 0.06779
# PHAVU_005G116200g POSSIBLE N-term signal sequence
PHAVU_005G116200g	TMHMM2.0	outside	1 19
PHAVU_005G116200g	TMHMM2.0	TMhelix	20 37
PHAVU_005G116200g	TMHMM2.0	inside	38 45
PHAVU_005G116200g	TMHMM2.0	TMhelix	46 68
PHAVU_005G116200g	TMHMM2.0	outside	69 500
PHAVU_005G116200g	TMHMM2.0	TMhelix	501 523
PHAVU_005G116200g	TMHMM2.0	inside	524 542
PHAVU_005G116200g	TMHMM2.0	TMhelix	543 565
PHAVU_005G116200g	TMHMM2.0	outside	566 568
PHAVU_005G116200g	TMHMM2.0	TMhelix	569 591
PHAVU_005G116200g	TMHMM2.0	inside	592 611
PHAVU_005G116200g	TMHMM2.0	TMhelix	612 634
PHAVU_005G116200g	TMHMM2.0	outside	635 659
PHAVU_005G116200g	TMHMM2.0	TMhelix	660 682
PHAVU_005G116200g	TMHMM2.0	inside	683 688
PHAVU_005G116200g	TMHMM2.0	TMhelix	689 711
PHAVU_005G116200g	TMHMM2.0	outside	712 720
PHAVU_005G116200g	TMHMM2.0	TMhelix	721 740
PHAVU_005G116200g	TMHMM2.0	inside	741 743
# PHAVU_005G1163000g Length: 528
# PHAVU_005G1163000g Number of predicted TMHs: 6
# PHAVU_005G1163000g Exp number of AAs in TMHs: 141.00241
# PHAVU_005G1163000g Exp number, first 60 AAs: 0.43468
# PHAVU_005G1163000g Total prob of N-in: 0.73841
PHAVU_005G1163000g	TMHMM2.0	inside	1 311
PHAVU_005G1163000g	TMHMM2.0	TMhelix	312 334
PHAVU_005G1163000g	TMHMM2.0	outside	335 343
PHAVU_005G1163000g	TMHMM2.0	TMhelix	344 366
PHAVU_005G1163000g	TMHMM2.0	inside	367 385
PHAVU_005G1163000g	TMHMM2.0	TMhelix	386 408
PHAVU_005G1163000g	TMHMM2.0	outside	409 440
PHAVU_005G1163000g	TMHMM2.0	TMhelix	441 463
PHAVU_005G1163000g	TMHMM2.0	inside	464 469
PHAVU_005G1163000g	TMHMM2.0	TMhelix	470 492
PHAVU_005G1163000g	TMHMM2.0	outside	493 501
PHAVU_005G1163000g	TMHMM2.0	TMhelix	502 519
PHAVU_005G1163000g	TMHMM2.0	inside	520 528
# PHAVU_005G1164000g Length: 520
# PHAVU_005G1164000g Number of predicted TMHs: 5
# PHAVU_005G1164000g Exp number of AAs in TMHs: 130.1466
# PHAVU_005G1164000g Exp number, first 60 AAs: 11.75828
# PHAVU_005G1164000g Total prob of N-in: 0.40122
# PHAVU_005G1164000g POSSIBLE N-term signal sequence
PHAVU_005G1164000g	TMHMM2.0	outside	1 315
PHAVU_005G1164000g	TMHMM2.0	TMhelix	316 338
PHAVU_005G1164000g	TMHMM2.0	inside	339 350
PHAVU_005G1164000g	TMHMM2.0	TMhelix	351 373
PHAVU_005G1164000g	TMHMM2.0	outside	374 387
PHAVU_005G1164000g	TMHMM2.0	TMhelix	388 410
PHAVU_005G1164000g	TMHMM2.0	inside	411 443
PHAVU_005G1164000g	TMHMM2.0	TMhelix	444 466
PHAVU_005G1164000g	TMHMM2.0	outside	467 475
PHAVU_005G1164000g	TMHMM2.0	TMhelix	476 498
PHAVU_005G1164000g	TMHMM2.0	inside	499 520
# PHAVU_005G116500g Length: 1374
# PHAVU_005G116500g Number of predicted TMHs: 13
# PHAVU_005G116500g Exp number of AAs in TMHs: 333.507720000001
# PHAVU_005G116500g Exp number, first 60 AAs: 0.00338
# PHAVU_005G116500g Total prob of N-in: 0.03288
PHAVU_005G116500g	TMHMM2.0	outside	1 234
PHAVU_005G116500g	TMHMM2.0	TMhelix	235 257
PHAVU_005G116500g	TMHMM2.0	inside	258 426
PHAVU_005G116500g	TMHMM2.0	TMhelix	427 449
PHAVU_005G116500g	TMHMM2.0	outside	450 463
PHAVU_005G116500g	TMHMM2.0	TMhelix	464 486
PHAVU_005G116500g	TMHMM2.0	inside	487 505
PHAVU_005G116500g	TMHMM2.0	TMhelix	506 528
PHAVU_005G116500g	TMHMM2.0	outside	529 555
PHAVU_005G116500g	TMHMM2.0	TMhelix	556 578
PHAVU_005G116500g	TMHMM2.0	inside	579 584
PHAVU_005G116500g	TMHMM2.0	TMhelix	585 607
PHAVU_005G116500g	TMHMM2.0	outside	608 616
PHAVU_005G116500g	TMHMM2.0	TMhelix	617 638
PHAVU_005G116500g	TMHMM2.0	inside	639 650
PHAVU_005G116500g	TMHMM2.0	TMhelix	651 668
PHAVU_005G116500g	TMHMM2.0	outside	669 672
PHAVU_005G116500g	TMHMM2.0	TMhelix	673 695
PHAVU_005G116500g	TMHMM2.0	inside	696 968
PHAVU_005G116500g	TMHMM2.0	TMhelix	969 991
PHAVU_005G116500g	TMHMM2.0	outside	992 1289
PHAVU_005G116500g	TMHMM2.0	TMhelix	1290 1312
PHAVU_005G116500g	TMHMM2.0	inside	1313 1318
PHAVU_005G116500g	TMHMM2.0	TMhelix	1319 1341
PHAVU_005G116500g	TMHMM2.0	outside	1342 1350
PHAVU_005G116500g	TMHMM2.0	TMhelix	1351 1370
PHAVU_005G116500g	TMHMM2.0	inside	1371 1374
# PHAVU_005G116700g Length: 750
# PHAVU_005G116700g Number of predicted TMHs: 6
# PHAVU_005G116700g Exp number of AAs in TMHs: 145.70492
# PHAVU_005G116700g Exp number, first 60 AAs: 34.98916
# PHAVU_005G116700g Total prob of N-in: 0.65231
# PHAVU_005G116700g POSSIBLE N-term signal sequence
PHAVU_005G116700g	TMHMM2.0	inside	1 12
PHAVU_005G116700g	TMHMM2.0	TMhelix	13 35
PHAVU_005G116700g	TMHMM2.0	outside	36 44
PHAVU_005G116700g	TMHMM2.0	TMhelix	45 67
PHAVU_005G116700g	TMHMM2.0	inside	68 340
PHAVU_005G116700g	TMHMM2.0	TMhelix	341 363
PHAVU_005G116700g	TMHMM2.0	outside	364 663
PHAVU_005G116700g	TMHMM2.0	TMhelix	664 686
PHAVU_005G116700g	TMHMM2.0	inside	687 692
PHAVU_005G116700g	TMHMM2.0	TMhelix	693 714
PHAVU_005G116700g	TMHMM2.0	outside	715 723
PHAVU_005G116700g	TMHMM2.0	TMhelix	724 741
PHAVU_005G116700g	TMHMM2.0	inside	742 750
# PHAVU_006G058400g Length: 738
# PHAVU_006G058400g Number of predicted TMHs: 7
# PHAVU_006G058400g Exp number of AAs in TMHs: 166.48568
# PHAVU_006G058400g Exp number, first 60 AAs: 29.33269
# PHAVU_006G058400g Total prob of N-in: 0.98722
# PHAVU_006G058400g POSSIBLE N-term signal sequence
PHAVU_006G058400g	TMHMM2.0	inside	1 18
PHAVU_006G058400g	TMHMM2.0	TMhelix	19 38
PHAVU_006G058400g	TMHMM2.0	outside	39 52
PHAVU_006G058400g	TMHMM2.0	TMhelix	53 70
PHAVU_006G058400g	TMHMM2.0	inside	71 522
PHAVU_006G058400g	TMHMM2.0	TMhelix	523 545
PHAVU_006G058400g	TMHMM2.0	outside	546 559
PHAVU_006G058400g	TMHMM2.0	TMhelix	560 582
PHAVU_006G058400g	TMHMM2.0	inside	583 649
PHAVU_006G058400g	TMHMM2.0	TMhelix	650 669
PHAVU_006G058400g	TMHMM2.0	outside	670 683
PHAVU_006G058400g	TMHMM2.0	TMhelix	684 703
PHAVU_006G058400g	TMHMM2.0	inside	704 714
PHAVU_006G058400g	TMHMM2.0	TMhelix	715 737
PHAVU_006G058400g	TMHMM2.0	outside	738 738
# PHAVU_006G0586001g Length: 528
# PHAVU_006G0586001g Number of predicted TMHs: 6
# PHAVU_006G0586001g Exp number of AAs in TMHs: 132.46546
# PHAVU_006G0586001g Exp number, first 60 AAs: 0
# PHAVU_006G0586001g Total prob of N-in: 0.77415
PHAVU_006G0586001g	TMHMM2.0	inside	1 311
PHAVU_006G0586001g	TMHMM2.0	TMhelix	312 334
PHAVU_006G0586001g	TMHMM2.0	outside	335 348
PHAVU_006G0586001g	TMHMM2.0	TMhelix	349 371
PHAVU_006G0586001g	TMHMM2.0	inside	372 391
PHAVU_006G0586001g	TMHMM2.0	TMhelix	392 414
PHAVU_006G0586001g	TMHMM2.0	outside	415 436
PHAVU_006G0586001g	TMHMM2.0	TMhelix	437 459
PHAVU_006G0586001g	TMHMM2.0	inside	460 470
PHAVU_006G0586001g	TMHMM2.0	TMhelix	471 493
PHAVU_006G0586001g	TMHMM2.0	outside	494 502
PHAVU_006G0586001g	TMHMM2.0	TMhelix	503 525
PHAVU_006G0586001g	TMHMM2.0	inside	526 528
# PHAVU_006G058700g Length: 752
# PHAVU_006G058700g Number of predicted TMHs: 7
# PHAVU_006G058700g Exp number of AAs in TMHs: 161.90458
# PHAVU_006G058700g Exp number, first 60 AAs: 27.36061
# PHAVU_006G058700g Total prob of N-in: 0.99711
# PHAVU_006G058700g POSSIBLE N-term signal sequence
PHAVU_006G058700g	TMHMM2.0	inside	1 18
PHAVU_006G058700g	TMHMM2.0	TMhelix	19 38
PHAVU_006G058700g	TMHMM2.0	outside	39 52
PHAVU_006G058700g	TMHMM2.0	TMhelix	53 72
PHAVU_006G058700g	TMHMM2.0	inside	73 524
PHAVU_006G058700g	TMHMM2.0	TMhelix	525 547
PHAVU_006G058700g	TMHMM2.0	outside	548 561
PHAVU_006G058700g	TMHMM2.0	TMhelix	562 584
PHAVU_006G058700g	TMHMM2.0	inside	585 645
PHAVU_006G058700g	TMHMM2.0	TMhelix	646 668
PHAVU_006G058700g	TMHMM2.0	outside	669 687
PHAVU_006G058700g	TMHMM2.0	TMhelix	688 710
PHAVU_006G058700g	TMHMM2.0	inside	711 716
PHAVU_006G058700g	TMHMM2.0	TMhelix	717 739
PHAVU_006G058700g	TMHMM2.0	outside	740 752
# PHAVU_007G081700g Length: 1093
# PHAVU_007G081700g Number of predicted TMHs: 6
# PHAVU_007G081700g Exp number of AAs in TMHs: 161.68639
# PHAVU_007G081700g Exp number, first 60 AAs: 0
# PHAVU_007G081700g Total prob of N-in: 0.02912
PHAVU_007G081700g	TMHMM2.0	outside	1 869
PHAVU_007G081700g	TMHMM2.0	TMhelix	870 892
PHAVU_007G081700g	TMHMM2.0	inside	893 903
PHAVU_007G081700g	TMHMM2.0	TMhelix	904 926
PHAVU_007G081700g	TMHMM2.0	outside	927 940
PHAVU_007G081700g	TMHMM2.0	TMhelix	941 963
PHAVU_007G081700g	TMHMM2.0	inside	964 987
PHAVU_007G081700g	TMHMM2.0	TMhelix	988 1010
PHAVU_007G081700g	TMHMM2.0	outside	1011 1019
PHAVU_007G081700g	TMHMM2.0	TMhelix	1020 1042
PHAVU_007G081700g	TMHMM2.0	inside	1043 1054
PHAVU_007G081700g	TMHMM2.0	TMhelix	1055 1074
PHAVU_007G081700g	TMHMM2.0	outside	1075 1093
# PHAVU_007G130400g Length: 741
# PHAVU_007G130400g Number of predicted TMHs: 7
# PHAVU_007G130400g Exp number of AAs in TMHs: 154.43516
# PHAVU_007G130400g Exp number, first 60 AAs: 28.16845
# PHAVU_007G130400g Total prob of N-in: 0.07568
# PHAVU_007G130400g POSSIBLE N-term signal sequence
PHAVU_007G130400g	TMHMM2.0	outside	1 19
PHAVU_007G130400g	TMHMM2.0	TMhelix	20 42
PHAVU_007G130400g	TMHMM2.0	inside	43 53
PHAVU_007G130400g	TMHMM2.0	TMhelix	54 76
PHAVU_007G130400g	TMHMM2.0	outside	77 525
PHAVU_007G130400g	TMHMM2.0	TMhelix	526 548
PHAVU_007G130400g	TMHMM2.0	inside	549 560
PHAVU_007G130400g	TMHMM2.0	TMhelix	561 583
PHAVU_007G130400g	TMHMM2.0	outside	584 649
PHAVU_007G130400g	TMHMM2.0	TMhelix	650 672
PHAVU_007G130400g	TMHMM2.0	inside	673 683
PHAVU_007G130400g	TMHMM2.0	TMhelix	684 706
PHAVU_007G130400g	TMHMM2.0	outside	707 715
PHAVU_007G130400g	TMHMM2.0	TMhelix	716 738
PHAVU_007G130400g	TMHMM2.0	inside	739 741
# PHAVU_007G190300g Length: 884
# PHAVU_007G190300g Number of predicted TMHs: 8
# PHAVU_007G190300g Exp number of AAs in TMHs: 175.26519
# PHAVU_007G190300g Exp number, first 60 AAs: 0
# PHAVU_007G190300g Total prob of N-in: 0.05942
PHAVU_007G190300g	TMHMM2.0	outside	1 91
PHAVU_007G190300g	TMHMM2.0	TMhelix	92 114
PHAVU_007G190300g	TMHMM2.0	inside	115 120
PHAVU_007G190300g	TMHMM2.0	TMhelix	121 140
PHAVU_007G190300g	TMHMM2.0	outside	141 661
PHAVU_007G190300g	TMHMM2.0	TMhelix	662 684
PHAVU_007G190300g	TMHMM2.0	inside	685 695
PHAVU_007G190300g	TMHMM2.0	TMhelix	696 718
PHAVU_007G190300g	TMHMM2.0	outside	719 732
PHAVU_007G190300g	TMHMM2.0	TMhelix	733 755
PHAVU_007G190300g	TMHMM2.0	inside	756 778
PHAVU_007G190300g	TMHMM2.0	TMhelix	779 801
PHAVU_007G190300g	TMHMM2.0	outside	802 810
PHAVU_007G190300g	TMHMM2.0	TMhelix	811 833
PHAVU_007G190300g	TMHMM2.0	inside	834 845
PHAVU_007G190300g	TMHMM2.0	TMhelix	846 868
PHAVU_007G190300g	TMHMM2.0	outside	869 884
# PHAVU_008G193000g Length: 1128
# PHAVU_008G193000g Number of predicted TMHs: 6
# PHAVU_008G193000g Exp number of AAs in TMHs: 164.13736
# PHAVU_008G193000g Exp number, first 60 AAs: 0.00194
# PHAVU_008G193000g Total prob of N-in: 0.05570
PHAVU_008G193000g	TMHMM2.0	outside	1 907
PHAVU_008G193000g	TMHMM2.0	TMhelix	908 930
PHAVU_008G193000g	TMHMM2.0	inside	931 934
PHAVU_008G193000g	TMHMM2.0	TMhelix	935 957
PHAVU_008G193000g	TMHMM2.0	outside	958 971
PHAVU_008G193000g	TMHMM2.0	TMhelix	972 991
PHAVU_008G193000g	TMHMM2.0	inside	992 1023
PHAVU_008G193000g	TMHMM2.0	TMhelix	1024 1046
PHAVU_008G193000g	TMHMM2.0	outside	1047 1060
PHAVU_008G193000g	TMHMM2.0	TMhelix	1061 1078
PHAVU_008G193000g	TMHMM2.0	inside	1079 1090
PHAVU_008G193000g	TMHMM2.0	TMhelix	1091 1110
PHAVU_008G193000g	TMHMM2.0	outside	1111 1128
# PHAVU_008G279600g Length: 748
# PHAVU_008G279600g Number of predicted TMHs: 6
# PHAVU_008G279600g Exp number of AAs in TMHs: 139.30747
# PHAVU_008G279600g Exp number, first 60 AAs: 19.91678
# PHAVU_008G279600g Total prob of N-in: 0.99996
# PHAVU_008G279600g POSSIBLE N-term signal sequence
PHAVU_008G279600g	TMHMM2.0	inside	1 36
PHAVU_008G279600g	TMHMM2.0	TMhelix	37 56
PHAVU_008G279600g	TMHMM2.0	outside	57 65
PHAVU_008G279600g	TMHMM2.0	TMhelix	66 88
PHAVU_008G279600g	TMHMM2.0	inside	89 528
PHAVU_008G279600g	TMHMM2.0	TMhelix	529 551
PHAVU_008G279600g	TMHMM2.0	outside	552 565
PHAVU_008G279600g	TMHMM2.0	TMhelix	566 588
PHAVU_008G279600g	TMHMM2.0	inside	589 657
PHAVU_008G279600g	TMHMM2.0	TMhelix	658 680
PHAVU_008G279600g	TMHMM2.0	outside	681 694
PHAVU_008G279600g	TMHMM2.0	TMhelix	695 717
PHAVU_008G279600g	TMHMM2.0	inside	718 748
# PHAVU_008G279700g Length: 1006
# PHAVU_008G279700g Number of predicted TMHs: 10
# PHAVU_008G279700g Exp number of AAs in TMHs: 212.71964
# PHAVU_008G279700g Exp number, first 60 AAs: 29.55488
# PHAVU_008G279700g Total prob of N-in: 0.83960
# PHAVU_008G279700g POSSIBLE N-term signal sequence
PHAVU_008G279700g	TMHMM2.0	inside	1 19
PHAVU_008G279700g	TMHMM2.0	TMhelix	20 42
PHAVU_008G279700g	TMHMM2.0	outside	43 51
PHAVU_008G279700g	TMHMM2.0	TMhelix	52 71
PHAVU_008G279700g	TMHMM2.0	inside	72 100
PHAVU_008G279700g	TMHMM2.0	TMhelix	101 123
PHAVU_008G279700g	TMHMM2.0	outside	124 521
PHAVU_008G279700g	TMHMM2.0	TMhelix	522 544
PHAVU_008G279700g	TMHMM2.0	inside	545 555
PHAVU_008G279700g	TMHMM2.0	TMhelix	556 578
PHAVU_008G279700g	TMHMM2.0	outside	579 592
PHAVU_008G279700g	TMHMM2.0	TMhelix	593 615
PHAVU_008G279700g	TMHMM2.0	inside	616 645
PHAVU_008G279700g	TMHMM2.0	TMhelix	646 668
PHAVU_008G279700g	TMHMM2.0	outside	669 682
PHAVU_008G279700g	TMHMM2.0	TMhelix	683 705
PHAVU_008G279700g	TMHMM2.0	inside	706 752
PHAVU_008G279700g	TMHMM2.0	TMhelix	753 772
PHAVU_008G279700g	TMHMM2.0	outside	773 781
PHAVU_008G279700g	TMHMM2.0	TMhelix	782 801
PHAVU_008G279700g	TMHMM2.0	inside	802 1006
# PHAVU_008G279800g Length: 744
# PHAVU_008G279800g Number of predicted TMHs: 7
# PHAVU_008G279800g Exp number of AAs in TMHs: 156.06796
# PHAVU_008G279800g Exp number, first 60 AAs: 21.29531
# PHAVU_008G279800g Total prob of N-in: 0.95021
# PHAVU_008G279800g POSSIBLE N-term signal sequence
PHAVU_008G279800g	TMHMM2.0	inside	1 28
PHAVU_008G279800g	TMHMM2.0	TMhelix	29 51
PHAVU_008G279800g	TMHMM2.0	outside	52 60
PHAVU_008G279800g	TMHMM2.0	TMhelix	61 80
PHAVU_008G279800g	TMHMM2.0	inside	81 531
PHAVU_008G279800g	TMHMM2.0	TMhelix	532 554
PHAVU_008G279800g	TMHMM2.0	outside	555 568
PHAVU_008G279800g	TMHMM2.0	TMhelix	569 591
PHAVU_008G279800g	TMHMM2.0	inside	592 651
PHAVU_008G279800g	TMHMM2.0	TMhelix	652 674
PHAVU_008G279800g	TMHMM2.0	outside	675 691
PHAVU_008G279800g	TMHMM2.0	TMhelix	692 714
PHAVU_008G279800g	TMHMM2.0	inside	715 720
PHAVU_008G279800g	TMHMM2.0	TMhelix	721 743
PHAVU_008G279800g	TMHMM2.0	outside	744 744
# PHAVU_009G090100g Length: 968
# PHAVU_009G090100g Number of predicted TMHs: 8
# PHAVU_009G090100g Exp number of AAs in TMHs: 170.0496
# PHAVU_009G090100g Exp number, first 60 AAs: 0.0002
# PHAVU_009G090100g Total prob of N-in: 0.07485
PHAVU_009G090100g	TMHMM2.0	outside	1 165
PHAVU_009G090100g	TMHMM2.0	TMhelix	166 188
PHAVU_009G090100g	TMHMM2.0	inside	189 194
PHAVU_009G090100g	TMHMM2.0	TMhelix	195 214
PHAVU_009G090100g	TMHMM2.0	outside	215 742
PHAVU_009G090100g	TMHMM2.0	TMhelix	743 765
PHAVU_009G090100g	TMHMM2.0	inside	766 776
PHAVU_009G090100g	TMHMM2.0	TMhelix	777 799
PHAVU_009G090100g	TMHMM2.0	outside	800 813
PHAVU_009G090100g	TMHMM2.0	TMhelix	814 836
PHAVU_009G090100g	TMHMM2.0	inside	837 860
PHAVU_009G090100g	TMHMM2.0	TMhelix	861 883
PHAVU_009G090100g	TMHMM2.0	outside	884 892
PHAVU_009G090100g	TMHMM2.0	TMhelix	893 915
PHAVU_009G090100g	TMHMM2.0	inside	916 927
PHAVU_009G090100g	TMHMM2.0	TMhelix	928 945
PHAVU_009G090100g	TMHMM2.0	outside	946 968
# PHAVU_009G094200g Length: 1084
# PHAVU_009G094200g Number of predicted TMHs: 6
# PHAVU_009G094200g Exp number of AAs in TMHs: 144.227
# PHAVU_009G094200g Exp number, first 60 AAs: 0.00042
# PHAVU_009G094200g Total prob of N-in: 0.01036
PHAVU_009G094200g	TMHMM2.0	outside	1 859
PHAVU_009G094200g	TMHMM2.0	TMhelix	860 882
PHAVU_009G094200g	TMHMM2.0	inside	883 893
PHAVU_009G094200g	TMHMM2.0	TMhelix	894 916
PHAVU_009G094200g	TMHMM2.0	outside	917 930
PHAVU_009G094200g	TMHMM2.0	TMhelix	931 953
PHAVU_009G094200g	TMHMM2.0	inside	954 978
PHAVU_009G094200g	TMHMM2.0	TMhelix	979 1001
PHAVU_009G094200g	TMHMM2.0	outside	1002 1010
PHAVU_009G094200g	TMHMM2.0	TMhelix	1011 1033
PHAVU_009G094200g	TMHMM2.0	inside	1034 1045
PHAVU_009G094200g	TMHMM2.0	TMhelix	1046 1065
PHAVU_009G094200g	TMHMM2.0	outside	1066 1084
# PHAVU_009G205100g Length: 1041
# PHAVU_009G205100g Number of predicted TMHs: 8
# PHAVU_009G205100g Exp number of AAs in TMHs: 167.59335
# PHAVU_009G205100g Exp number, first 60 AAs: 0
# PHAVU_009G205100g Total prob of N-in: 0.01633
PHAVU_009G205100g	TMHMM2.0	outside	1 254
PHAVU_009G205100g	TMHMM2.0	TMhelix	255 272
PHAVU_009G205100g	TMHMM2.0	inside	273 278
PHAVU_009G205100g	TMHMM2.0	TMhelix	279 298
PHAVU_009G205100g	TMHMM2.0	outside	299 817
PHAVU_009G205100g	TMHMM2.0	TMhelix	818 840
PHAVU_009G205100g	TMHMM2.0	inside	841 851
PHAVU_009G205100g	TMHMM2.0	TMhelix	852 874
PHAVU_009G205100g	TMHMM2.0	outside	875 888
PHAVU_009G205100g	TMHMM2.0	TMhelix	889 911
PHAVU_009G205100g	TMHMM2.0	inside	912 935
PHAVU_009G205100g	TMHMM2.0	TMhelix	936 958
PHAVU_009G205100g	TMHMM2.0	outside	959 967
PHAVU_009G205100g	TMHMM2.0	TMhelix	968 990
PHAVU_009G205100g	TMHMM2.0	inside	991 1002
PHAVU_009G205100g	TMHMM2.0	TMhelix	1003 1022
PHAVU_009G205100g	TMHMM2.0	outside	1023 1041
# PHAVU_009G205200g Length: 974
# PHAVU_009G205200g Number of predicted TMHs: 6
# PHAVU_009G205200g Exp number of AAs in TMHs: 155.57076
# PHAVU_009G205200g Exp number, first 60 AAs: 0
# PHAVU_009G205200g Total prob of N-in: 0.01919
PHAVU_009G205200g	TMHMM2.0	outside	1 749
PHAVU_009G205200g	TMHMM2.0	TMhelix	750 772
PHAVU_009G205200g	TMHMM2.0	inside	773 778
PHAVU_009G205200g	TMHMM2.0	TMhelix	779 801
PHAVU_009G205200g	TMHMM2.0	outside	802 820
PHAVU_009G205200g	TMHMM2.0	TMhelix	821 843
PHAVU_009G205200g	TMHMM2.0	inside	844 868
PHAVU_009G205200g	TMHMM2.0	TMhelix	869 891
PHAVU_009G205200g	TMHMM2.0	outside	892 900
PHAVU_009G205200g	TMHMM2.0	TMhelix	901 923
PHAVU_009G205200g	TMHMM2.0	inside	924 935
PHAVU_009G205200g	TMHMM2.0	TMhelix	936 955
PHAVU_009G205200g	TMHMM2.0	outside	956 974
# PHAVU_009G2260000g Length: 505
# PHAVU_009G2260000g Number of predicted TMHs: 5
# PHAVU_009G2260000g Exp number of AAs in TMHs: 110.14233
# PHAVU_009G2260000g Exp number, first 60 AAs: 0.03019
# PHAVU_009G2260000g Total prob of N-in: 0.63732
PHAVU_009G2260000g	TMHMM2.0	inside	1 310
PHAVU_009G2260000g	TMHMM2.0	TMhelix	311 333
PHAVU_009G2260000g	TMHMM2.0	outside	334 342
PHAVU_009G2260000g	TMHMM2.0	TMhelix	343 365
PHAVU_009G2260000g	TMHMM2.0	inside	366 388
PHAVU_009G2260000g	TMHMM2.0	TMhelix	389 406
PHAVU_009G2260000g	TMHMM2.0	outside	407 441
PHAVU_009G2260000g	TMHMM2.0	TMhelix	442 464
PHAVU_009G2260000g	TMHMM2.0	inside	465 476
PHAVU_009G2260000g	TMHMM2.0	TMhelix	477 499
PHAVU_009G2260000g	TMHMM2.0	outside	500 505
# PHAVU_009G242700g Length: 1048
# PHAVU_009G242700g Number of predicted TMHs: 8
# PHAVU_009G242700g Exp number of AAs in TMHs: 172.12254
# PHAVU_009G242700g Exp number, first 60 AAs: 0
# PHAVU_009G242700g Total prob of N-in: 0.00476
PHAVU_009G242700g	TMHMM2.0	outside	1 226
PHAVU_009G242700g	TMHMM2.0	TMhelix	227 244
PHAVU_009G242700g	TMHMM2.0	inside	245 250
PHAVU_009G242700g	TMHMM2.0	TMhelix	251 270
PHAVU_009G242700g	TMHMM2.0	outside	271 824
PHAVU_009G242700g	TMHMM2.0	TMhelix	825 847
PHAVU_009G242700g	TMHMM2.0	inside	848 858
PHAVU_009G242700g	TMHMM2.0	TMhelix	859 881
PHAVU_009G242700g	TMHMM2.0	outside	882 895
PHAVU_009G242700g	TMHMM2.0	TMhelix	896 918
PHAVU_009G242700g	TMHMM2.0	inside	919 937
PHAVU_009G242700g	TMHMM2.0	TMhelix	938 960
PHAVU_009G242700g	TMHMM2.0	outside	961 974
PHAVU_009G242700g	TMHMM2.0	TMhelix	975 997
PHAVU_009G242700g	TMHMM2.0	inside	998 1009
PHAVU_009G242700g	TMHMM2.0	TMhelix	1010 1029
PHAVU_009G242700g	TMHMM2.0	outside	1030 1048
# PHAVU_011G020100g Length: 1148
# PHAVU_011G020100g Number of predicted TMHs: 8
# PHAVU_011G020100g Exp number of AAs in TMHs: 166.71525
# PHAVU_011G020100g Exp number, first 60 AAs: 0
# PHAVU_011G020100g Total prob of N-in: 0.00573
PHAVU_011G020100g	TMHMM2.0	outside	1 291
PHAVU_011G020100g	TMHMM2.0	TMhelix	292 314
PHAVU_011G020100g	TMHMM2.0	inside	315 320
PHAVU_011G020100g	TMHMM2.0	TMhelix	321 340
PHAVU_011G020100g	TMHMM2.0	outside	341 924
PHAVU_011G020100g	TMHMM2.0	TMhelix	925 947
PHAVU_011G020100g	TMHMM2.0	inside	948 959
PHAVU_011G020100g	TMHMM2.0	TMhelix	960 979
PHAVU_011G020100g	TMHMM2.0	outside	980 993
PHAVU_011G020100g	TMHMM2.0	TMhelix	994 1016
PHAVU_011G020100g	TMHMM2.0	inside	1017 1045
PHAVU_011G020100g	TMHMM2.0	TMhelix	1046 1068
PHAVU_011G020100g	TMHMM2.0	outside	1069 1077
PHAVU_011G020100g	TMHMM2.0	TMhelix	1078 1100
PHAVU_011G020100g	TMHMM2.0	inside	1101 1112
PHAVU_011G020100g	TMHMM2.0	TMhelix	1113 1132
PHAVU_011G020100g	TMHMM2.0	outside	1133 1148
# PHAVU_011G101500g Length: 746
# PHAVU_011G101500g Number of predicted TMHs: 6
# PHAVU_011G101500g Exp number of AAs in TMHs: 148.6248
# PHAVU_011G101500g Exp number, first 60 AAs: 32.70296
# PHAVU_011G101500g Total prob of N-in: 0.54522
# PHAVU_011G101500g POSSIBLE N-term signal sequence
PHAVU_011G101500g	TMHMM2.0	inside	1 20
PHAVU_011G101500g	TMHMM2.0	TMhelix	21 40
PHAVU_011G101500g	TMHMM2.0	outside	41 44
PHAVU_011G101500g	TMHMM2.0	TMhelix	45 67
PHAVU_011G101500g	TMHMM2.0	inside	68 563
PHAVU_011G101500g	TMHMM2.0	TMhelix	564 586
PHAVU_011G101500g	TMHMM2.0	outside	587 600
PHAVU_011G101500g	TMHMM2.0	TMhelix	601 618
PHAVU_011G101500g	TMHMM2.0	inside	619 654
PHAVU_011G101500g	TMHMM2.0	TMhelix	655 677
PHAVU_011G101500g	TMHMM2.0	outside	678 691
PHAVU_011G101500g	TMHMM2.0	TMhelix	692 714
PHAVU_011G101500g	TMHMM2.0	inside	715 746
# PHAVU_011G211500g Length: 1074
# PHAVU_011G211500g Number of predicted TMHs: 6
# PHAVU_011G211500g Exp number of AAs in TMHs: 157.9978
# PHAVU_011G211500g Exp number, first 60 AAs: 0
# PHAVU_011G211500g Total prob of N-in: 0.02765
PHAVU_011G211500g	TMHMM2.0	outside	1 849
PHAVU_011G211500g	TMHMM2.0	TMhelix	850 872
PHAVU_011G211500g	TMHMM2.0	inside	873 883
PHAVU_011G211500g	TMHMM2.0	TMhelix	884 906
PHAVU_011G211500g	TMHMM2.0	outside	907 920
PHAVU_011G211500g	TMHMM2.0	TMhelix	921 943
PHAVU_011G211500g	TMHMM2.0	inside	944 968
PHAVU_011G211500g	TMHMM2.0	TMhelix	969 991
PHAVU_011G211500g	TMHMM2.0	outside	992 1000
PHAVU_011G211500g	TMHMM2.0	TMhelix	1001 1023
PHAVU_011G211500g	TMHMM2.0	inside	1024 1035
PHAVU_011G211500g	TMHMM2.0	TMhelix	1036 1055
PHAVU_011G211500g	TMHMM2.0	outside	1056 1074
# PHAVU_L008300g Length: 648
# PHAVU_L008300g Number of predicted TMHs: 5
# PHAVU_L008300g Exp number of AAs in TMHs: 122.65677
# PHAVU_L008300g Exp number, first 60 AAs: 1.36179
# PHAVU_L008300g Total prob of N-in: 0.03426
PHAVU_L008300g	TMHMM2.0	outside	1 430
PHAVU_L008300g	TMHMM2.0	TMhelix	431 453
PHAVU_L008300g	TMHMM2.0	inside	454 464
PHAVU_L008300g	TMHMM2.0	TMhelix	465 487
PHAVU_L008300g	TMHMM2.0	outside	488 501
PHAVU_L008300g	TMHMM2.0	TMhelix	502 524
PHAVU_L008300g	TMHMM2.0	inside	525 554
PHAVU_L008300g	TMHMM2.0	TMhelix	555 577
PHAVU_L008300g	TMHMM2.0	outside	578 591
PHAVU_L008300g	TMHMM2.0	TMhelix	592 614
PHAVU_L008300g	TMHMM2.0	inside	615 648
# PHAVU_L009400g Length: 467
# PHAVU_L009400g Number of predicted TMHs: 2
# PHAVU_L009400g Exp number of AAs in TMHs: 41.0336000000001
# PHAVU_L009400g Exp number, first 60 AAs: 33.43743
# PHAVU_L009400g Total prob of N-in: 0.03287
# PHAVU_L009400g POSSIBLE N-term signal sequence
PHAVU_L009400g	TMHMM2.0	outside	1 19
PHAVU_L009400g	TMHMM2.0	TMhelix	20 37
PHAVU_L009400g	TMHMM2.0	inside	38 45
PHAVU_L009400g	TMHMM2.0	TMhelix	46 68
PHAVU_L009400g	TMHMM2.0	outside	69 467
